# Supplementary material for: Methods to extract and study the biological effects of murine gut microbiota using Caenorhabditis elegans as a screening host
Source: PLoS One. 2023 Feb 23;18(2):e0281887. doi: 10.1371/journal.pone.0281887 (PMC9949637; doi:10.1371/journal.pone.0281887)
Supplement: S1 Data — (XLSX) [file pone.0281887.s002.xlsx]

## Sheet: Figure 2
Figure 2b
Days	% Bacterial viability (BV)
	Fresh M9			Fresh PBS
	BV1	BV2	BV3	BV1	BV2	BV3
0	100	100	100	100	100	100
1	79.683	71.6785	50.4426	399.535	192.116	120.237
7	71.1469	119.955	159.612	178.277	86.5826	85.0783
14	63.5683	213.184	154.058	332.02	235.163	172.491
21	75.5052	93.0105	73.5388	886.02	61.1812	42.9034
28	37.2131	74.6331	75.2081	206.743	157.282	243.511

## Sheet: Figure 3
Figure 3a						Figure 3c						Figure 3e							Figure 3g					Figure 3h
Diet	Glycogen ng/ug bacterial DNA	Glucose ng/ug bacterial DNA	Glycerol nmol/ug bacterial DNA	Triglycerides ng/ug bacterial DNA		Heat-killed microbiota						Alive bacteria (n=35 worms per experiment)							Alive MCB (n=35 worms per experiment)					Pumps per minute
OP50 1	24.4533	71.2663	0.16159	5.13793		Time	# Experiment	% Worms on MCB	% Worms not on food			Time	# Experiment	% Worms on OP50	% Worms on MCB	% Worms not on food			Time	# Experiment	% Worms on MCB	% Worms not on food		Day 1
OP50 2	24.7328	67.9413	0.16159	5.03448								1 h	1	75.6757	0	24.3243			1h	1	29.4118	70.5882		OP50 Alive 236 ± 3, n=10	MCB Alive 211 ± 11, n=9	OP50 Inactivated 246 ± 1, n=10	MCB inactivated 238 ± 2, n=7
OP50 3	35.9114	65.7246	0.178872	5.10345		1h	1	13.5135	86.4865				2	88.5714	2.85714	8.57143				2	30	70		232	239	247	244
MCB 1	376.301	52.9787	0.148628	3.56322			2	8.33333	91.6667				3	86.1111	2.77778	11.1111				3	21.0526	78.9474		232	230.5	248	244
MCB 2	632.572	59.6287	0.122705	2.00575			3	15.1515	84.8485				4	75	2.77778	22.2222			24h	1	100	0		245	220.5	242	229
MCB 3	433.033	60.1829	0.133506	3.99425		24h	1	51.3514	48.6486				5	89.7436	2.5641	7.69231				2	95	5		222	210.5	243	232
							2	55.5556	44.4444				6	83.7838	0	16.2162				3	78.9474	21.0526		242	217	241	242
							3	36.3636	63.6364			24 h	1	91.8919	0	8.10811			72h	1	88.2353	11.7647		234	226	249	233
						72h	1	59.4595	40.5405				2	85.7143	0	14.2857				2	90	10		231	207.5	245	241
							2	63.8889	36.1111				3	94.4444	0	5.55556				3	94.7368	5.26316		242	217.5	255
							3	60.6061	39.3939				4	88.8889	0	11.1111			120h	1	88.2353	11.7647		250	127.5	251
						120h	1	48.6486	51.3514				5	92.3077	0	7.69231				2	95	5		233		243
							2	63.8889	36.1111				6	91.8919	0	8.10811				3	94.7368	5.26316		Day 2
							3	66.6667	33.3333			72 h	1	83.7838	0	16.2162								OP50 Alive 244 ± 2, n=12	MCB Alive 217 ± 4, n=8	OP50 Inactivated 248 ± 3, n=10	MCB Inactivated 234 ± 7, n=6
													2	88.5714	0	11.4286								241	206.5	242	252
													3	91.6667	0	8.33333								247	198.5	251	240
						PFA inactivated microbiota							4	94.4444	0	5.55556			Inactivated MCB (n=35 worms per experiment)					230	216.5	255	241
						Time	# Experiment	% Worms on MCB	% Worms not on food				5	82.0513	0	17.9487			Time	# Experiment	% Worms on MCB	% Worms not on food		240	220	234	200
													6	89.1892	0	10.8108			1h	1	12.5	87.5		248	221	238	239
						1h	1	9.09091	90.9091			120 h	1	89.1892	0	10.8108				2	5.88235	94.1176		246	236	253	230
							2	4.54545	95.4545				2	97.1429	0	2.85714				3	14.2857	85.7143		231	210.5	243
							3	10.7143	89.2857				3	86.1111	0	13.8889			24h	1	75	25		251	225	259
						24h	1	63.6364	36.3636				4	94.4444	0	5.55556				2	58.8235	41.1765		238		256
							2	68.1818	31.8182				5	87.1795	0	12.8205				3	71.4286	28.5714		245		248
							3	71.4286	28.5714				6	91.8919	0	8.10811			72h	1	93.75	6.25		253
						72h	1	76.1905	23.8095											2	88.2353	11.7647		252
							2	90.9091	9.09091											3	78.5714	21.4286		Day 5
							3	78.5714	21.4286			Inactivated bacteria (n=35 worms per experiment)							120h	1	100	0		OP50 Alive 217 ± 5, n=7	MCB Alive 174 ± 11, n=8	OP50 Inactivated 186 ± 7, n=7	MCB Inactivated 168 ± 10, n=4
						120h	1	81.8182	18.1818			Time	# Experiment	% Worms on OP50	% Worms on MCB	% Worms not on food				2	82.3529	17.6471		206	167	179	178
							2	86.3636	13.6364			1 h	1	5.71429	2.85714	91.4286				3	92.8571	7.14286		195	182	191	149
							3	78.5714	21.4286				2	8.88889	2.22222	88.8889								221	199	202	154
													3	21.6667	5	73.3333								223	188	151	192
													4	18	3	79								233	205	185
													5	12	3	85								208	187	193
													6	15	2	83								230	106	203
												24 h	1	56.6667	6.66667	36.6667									155
													2	66.6667	2.22222	31.1111
													3	45	11.6667	43.3333
													4	68	3	29
													5	62	14	24
													6	67	2	31
												72 h	1	60	2.85714	37.1429
													2	71.1111	2.22222	26.6667
													3	43.3333	13.3333	43.3333
													4	62	6	32
													5	57	5	38
													6	43	6	51
												120 h	1	57.1429	5.71429	37.1429
													2	80	2.22222	17.7778
													3	36.6667	5	58.3333
													4	35	2	63
													5	38	4	58
													6	41	2	57

## Sheet: Figure 4
Figure 4a					Figure 4b					Figure 4c					Figure 4d									Figure 4e						Figure 4f					Figure 4g
Body length (TOF)					Body size (Extinction)
Day 3					Day 3					Brood size					Lifespan								Bagging worms						Avid worms						Avid and bagging worms
OP50 Alive	MCB Alive	OP50 Inactivated	MCB Inactivated		OP50 Alive	MCB Alive	OP50 Inactivated	MCB Inactivated		OP50 Alive 292 ± 8, n=32	MCB Alive 234 ± 15, n=29	OP50 Inactivated 217 ± 8, n=23	MCB inactivated 27 ± 4, n=29		Experiment	Time	At Risk	Dead	Censored	% Survival			Number of worms out of 35 per experiment	OP50 Alive	MCB Alive	OP50 Inactivated	MCB Inactivated		Number of worms out of 35 per experiment	OP50 Alive	MCB Alive	OP50 Inactivated	MCB Inactivated		Number of worms out of 35 per experiment	OP50 Alive	MCB Alive	OP50 Inactivated	MCB Inactivated
1151	1865	2177	1341		346	393	764	777		255	223	50	36		OP50 Alive	3	150	0	0	100			Experiment 1	2	6	0	11		Experiment 1	0	1	6	0		Experiment 1	2	7	6	11
2020	1629	1560	2165		681	430	702	824		335	189	130	79		OP50 Alive	5	150	0	0	100			Experiment 2	0	0	0	8		Experiment 2	5	0	3	0		Experiment 2	5	0	3	8
1330	1915	2458	2228		705	546	1152	682		349	101	146	15		OP50 Alive	7	150	0	0	100			Experiment 3	1	2	0	4		Experiment 3	1	0	0	0		Experiment 3	2	2	0	4
3404	1770	1565	1488		1586	728	922	665		299	112	178	28		OP50 Alive	9	150	9	0	94
3731	1750	2645	1200		1747	487	1296	1008		356	237	145	20		OP50 Alive	11	141	2	0	92.67			% Bagging worms						% Avid worms						% Avid and bagging worms
3577	1842	2942	1916		2031	451	1776	866		335	136	153	20		OP50 Alive	13	139	6	0	88.67				OP50 Alive	MCB Alive	OP50 Inactivated	MCB Inactivated			OP50 Alive	MCB Alive	OP50 Inactivated	MCB Inactivated			OP50 Alive	MCB Alive	OP50 Inactivated	MCB Inactivated
3556	2088	1485	1551		1601	515	1173	594		300	226	115	57		OP50 Alive	15	133	1	0	88			Experiment 1	5.71429	17.1429	0	31.4286		Experiment 1	0	2.85714	17.1429	0		Experiment 1	5.71429	20	17.1429	31.4286
3046	1741	2841	1250		1763	452	1509	637		333	107	69	15		OP50 Alive	17	132	4	0	85.33			Experiment 2	0	0	0	22.8571		Experiment 2	14.2857	0	8.57143	0		Experiment 2	14.2857	0	8.57143	22.8571
3388	1967	2711	2354		2196	506	1540	951		322	179	159	6		OP50 Alive	18	128	6	0	81.33			Experiment 3	2.85714	5.71429	0	11.4286		Experiment 3	2.85714	0	0	0		Experiment 3	5.71429	5.71429	0	11.4286
3195	1417	2920	2247		2147	501	1434	1043		266	125	197	37		OP50 Alive	20	122	15	0	71.33
3361	1832	1475	2272		2351	596	1157	1045		303	196	104	49		OP50 Alive	22	107	15	0	61.33
3367	2080	2896	2525		2387	599	1660	1020		335	253	96	22		OP50 Alive	24	92	14	0	52
3436	1241	2200	2170		2368	573	1408	1172		288	245	110	18		OP50 Alive	26	78	9	1	46
3144	1772	1886	1937		2266	670	1129	935		284	146	73	10		OP50 Alive	27	68	3	0	43.97
3273	1473	2882	1344		2618	469	1582	861		233	89	124	19		OP50 Alive	29	65	3	0	41.94
3708	1651	2959	1687		2971	436	1693	863		272	321	139	20		OP50 Alive	31	62	7	0	37.21
3273	2046	2309	2176		2430	774	1571	1269		297	266	142	8		OP50 Alive	33	55	3	0	35.18
3726	1418	2000	2197		3502	559	1537	1083		323	283	73	21		OP50 Alive	35	52	3	0	33.15
3172	1798	2776	2081		2455	522	1436	1085		332	327	59	7		OP50 Alive	37	49	13	0	24.35
3435	1746	2516	1598		2955	635	1553	935		239	311	110	18		OP50 Alive	39	36	15	0	14.21
3795	2137	2288	1604		3395	718	1497	911		313	240	82	74		OP50 Alive	41	21	5	0	10.82
3907	2219	1233	2311		3470	785	1181	1200		259	294	111	9		OP50 Alive	42	16	7	2	6.09
2886	1938	2332	2078		2361	610	1519	1313		335	311	123	53		OP50 Alive	44	7	5	2	0
3609	1940	2478	2513		3134	732	1680	1503		236	350		24		MCB Alive	3	150	0	0	100
2712	1431	2815	1843		2050	563	1856	975		249	320		52		MCB Alive	5	150	0	0	100
	1487	3035	1987			722	1789	1160		333	285		11		MCB Alive	7	150	0	0	100
	1784	2937	2037			801	1720	1229		243	265		31		MCB Alive	9	150	4	1	97.33
	1918	2491	1852			689	1731	1001		244	329		12		MCB Alive	11	145	7	2	92.63
	1511	1307	1589			484	1450	918		200	309		12		MCB Alive	13	136	1	0	91.95
	1550	2641	2055			826	1921	1106		321					MCB Alive	15	135	0	0	91.95
	1757	2878	2159			823	2077	1194		346					MCB Alive	17	135	1	0	91.27
	2173	2346	1352			835	1839	855		208					MCB Alive	18	134	0	0	91.27
	1406	3048	2101			615	2114	1114							MCB Alive	20	134	1	0	90.59
	1983	3111	1565			916	2268	859							MCB Alive	22	133	4	0	87.87
	1756	1827	1406			834	1666	1181							MCB Alive	24	129	5	0	84.46
	1307	2628	1384			639	1976	1134							MCB Alive	26	124	4	0	81.74
	1593	2487	2069			569	2005	1145							MCB Alive	27	120	5	0	78.33
	2124	2873	2284			1104	2076	1286							MCB Alive	29	115	26	0	60.62
	2191	1635	2282			955	1850	1424							MCB Alive	31	89	25	0	43.59
	1376	2999	2099			674	2586	1168							MCB Alive	33	64	16	0	32.69
	1699	2474	2281			712	2148	1439							MCB Alive	35	48	19	0	19.75
	1956	4018	2355			732	3381	1271							MCB Alive	37	29	18	1	7.49
	1867	2520	2041			916	2075	1253							MCB Alive	39	10	10	0	0
	1864	2143	1931			864	2708	1052							OP50 Inactivated	3	150	0	0	100
	2036		2133			789		1173							OP50 Inactivated	5	150	0	0	100
	1994		2279			839		1257							OP50 Inactivated	7	150	0	0	100
	1819		1757			806		1163							OP50 Inactivated	9	150	13	0	91.33
	2360		1361			929		989							OP50 Inactivated	11	137	8	0	86
	1971		2209			857		1307							OP50 Inactivated	13	129	6	0	82
	1724		2273			903		1315							OP50 Inactivated	15	123	0	1	82
	1767		1777			878		1153							OP50 Inactivated	17	122	3	0	79.98
	2005		2036			936		1218							OP50 Inactivated	18	119	3	0	77.97
	2109		2475			828		1357							OP50 Inactivated	20	116	6	0	73.93
	2389		1432			1007		1213							OP50 Inactivated	22	110	9	0	67.89
	2046		1949			786		1297							OP50 Inactivated	24	101	13	0	59.15
	2039		2140			966		1363							OP50 Inactivated	26	88	6	0	55.11
	2550		2090			973		1436							OP50 Inactivated	27	82	7	0	50.41
	2239		2616			1051		1663							OP50 Inactivated	29	75	9	0	44.36
	2025		2416			934		1322							OP50 Inactivated	31	66	11	0	36.97
	1590		2452			701		1394							OP50 Inactivated	33	55	8	0	31.59
	1567		2734			790		1690							OP50 Inactivated	35	47	0	0	31.59
	2161		2630			1092		1572							OP50 Inactivated	37	47	17	0	20.16
	1450		2247			767		1445							OP50 Inactivated	39	30	10	0	13.44
	2086		2215			1026		1383							OP50 Inactivated	41	20	6	0	9.41
	1762		1979			906		1119							OP50 Inactivated	42	14	12	2	0
	2078		1814			958		1458							MCB Inactivated	3	150	0	0	100
	1955		2017			887		1358							MCB Inactivated	5	150	0	0	100
	1490		1441			738		1332							MCB Inactivated	7	150	0	0	100
	2162		2531			1145		1710							MCB Inactivated	9	150	13	4	91.33
	2003		2556			951		1530							MCB Inactivated	11	133	0	0	91.33
	1841		2750			976		1675							MCB Inactivated	13	133	7	0	86.53
	1870		2709			1130		1880							MCB Inactivated	15	126	0	0	86.53
	2623		2752			1283		1837							MCB Inactivated	17	126	7	0	81.72
	1604		2310			1120		1530							MCB Inactivated	18	119	2	0	80.35
	2103		2157			1195		1310							MCB Inactivated	20	117	8	0	74.85
	1795		1608			1115		1287							MCB Inactivated	22	109	12	0	66.61
			2699					1778							MCB Inactivated	24	97	11	0	59.06
			2622					1827							MCB Inactivated	26	86	36	0	34.34
			2723					1860							MCB Inactivated	27	50	18	0	21.97
			2458					1488							MCB Inactivated	29	32	16	0	10.99
			2746					2029							MCB Inactivated	31	16	16	0	0
			2812					1962
			2393					1829
Day 9					Day 9
OP50 Alive	MCB Alive	OP50 Inactivated	MCB Inactivated		OP50 Alive	MCB Alive	OP50 Inactivated	MCB Inactivated
1577	1500	2606	1807		603	527	769	441
3125	1701	1567	2013		2028	863	1144	475
4602	1987	1887	1443		1643	881	945	517
2762	2294	3139	1508		2658	1041	1066	2398
3081	2294	1472	2299		2745	1124	639	694
3956	2431	1801	1340		2754	1302	787	527
3766	1910	2188	1603		3571	1097	937	645
4178	1659	2737	1700		3689	1286	1234	604
4097	1398	1405	1562		4185	987	897	576
4280	1976	2066	1994		3785	1220	986	619
4992	1500	3054	1932		3466	1236	1197	737
4448	1798	2599	1336		4327	1432	1033	676
5748	1766	2595	1410		4432	1185	1371	589
	2288	2413	2205			1439	1153	757
	1721	3524	1477			1534	1080	893
	1358	3202	1622			1295	1402	1056
	1578	1711	1884			1125	873	905
	1654	3105	1299			1289	1598	789
	1804	2140	1706			1401	1422	759
	2067	1915	1642			1289	1192	942
	1804	2409	1943			1326	1309	829
	1811	2334	2063			1478	1130	858
	1922	3141	1581			1269	1438	796
	1836	2760	1523			1298	1302	793
	2416	2755	2086			1704	1576	811
	1692	3101	1424			1392	1549	774
	1630	1417	1321			1239	1280	928
	1427	1685	1284			1513	1771	811
	2202	1475	2155			1543	1245	982
	2479	2784	1515			1657	1529	914
	2352	2912	1909			1560	1437	811
	1349	2980	1951			1507	1624	1017
	2044	3292	1325			1400	1641	1007
	2239	1318	2095			1658	1571	1000
	2412	2205	1984			1638	1463	1010
	2511	4269	1719			1792	2260	876
	1690	1507	1405			1444	1482	859
	2382	2179	1730			1659	1521	1164
	1954	1672	1878			1328	1569	1121
	1533	3014	1394			1603	1883	1120
	1629	2380	2017			1466	1666	973
	1879	1582	1898			1530	1502	950
	1298	3088	1815			1502	1677	1154
	1682	2767	2253			1668	1929	1163
	2247	1951	2020			1620	1461	1170
	2168	1559	1538			1852	1563	1256
	2711	1696	1655			1856	1423	1034
		1717	1644				1576	1016
		2186	2052				2171	1190
		1587	1990				1629	1177
		2299	1603				1862	1076
		2087	1477				1877	882
		2780	1454				1886	841
		2657	1700				1820	952
		4288	1469				2362	888
		1690	1587				1500	969
		2612	1591				1742	978
		2276	1935				1899	1058
		2100	1920				1971	1168
		2326	1982				1638	1103
		3765	1454				2200	1021
		3210	1856				2263	1160
		1752	1786				2013	1093
		2193	2168				1368	1301
		1592	1993				1992	1175
		2371	1890				1898	1103
		2309	1894				2116	1102
		2401	1654				2133	989
		2456	1379				2305	1006
		2508	1493				1908	1071
		1408	2359				1907	1363
		3915	1555				2750	1223
		2117	1660				1972	1173
		2884	1989				2127	1285
		1923	1710				1881	1144
		3664	1982				2297	1155
		3122	1731				2357	1064
		1679	2114				1460	1183
		1922	2074				1728	1310
		3220	2092				2565	1246
		3049	2106				2263	1242
		2353	2013				2141	1336
		2482	2121				1977	1423
		2919	1813				2471	1218
		2693	1684				1876	1135
		2850	1822				2237	1177
		2608	1701				1972	1218
		2671	1953				2421	1210
		2454	1767				2425	1152
		2693	1928				2438	1116
		2631	1574				2162	1111
		2515	1365				2340	1229
		3369	1574				2532	1090
		2031	2055				2065	1347
		3355	1596				2452	1147
		2172	1524				1996	1106
		1982	1897				2702	1213
		2521	2081				2081	1173
		2582	1785				2564	1272
		3176	1495				2860	1242
		3203	1787				2295	1099
		2538	2156				2191	1325
		3037	2089				2543	1312
		3227	1767				2452	1232
		3154	2344				2649	1370
		3316	1682				2928	1288
		3254	1891				2533	1200
		2355	1976				2550	1275
		3597	2209				3176	1389
		3133	2203				2408	1402
		2486	1864				2335	1126
		3000	1944				2407	1228
		3696	2117				3067	1277
		2238	1885				2386	1335
		3321	1850				2655	1190
		2813	1709				2721	1072
		2808	2326				2455	1417
		2967	2389				2636	1370
		2868	2254				2677	1470
		3578	2091				3205	1339
		3376	2099				3011	1346
		2866	1883				2886	1204
		4914	1878				4478	1258
		3286	2207				3116	1664
		3848	2248				3847	1620
		3813					3563
		4059					3926
Day 15					Day 15
OP50 Alive	MCB Alive	OP50 Inactivated	MCB Inactivated		OP50 Alive	MCB Alive	OP50 Inactivated	MCB Inactivated
1265	1453	1297	1284		854	621	353	973
1466	1642	1311	1590		553	1437	712	1080
1747	1623	1394	2039		1276	707	608	473
2389	1524	2725	1758		2069	492	829	806
3378	2222	1507	2163		2727	578	985	581
3496	1879	1257	1654		3986	552	982	790
4041	1620	1756	2342		2987	726	1039	735
3732	2478	3167	1326		3476	583	823	662
4285	1541	2614	1846		2721	738	1088	965
4522	2400	2456	2280		4722	770	1401	875
4501	2469	1932	2100		3258	1304	1232	828
4424	2596	2166	2252		4997	718	1173	738
4744	1604	1710	1937		5109	971	1400	908
4512	1466	2373	1218		4964	941	1198	865
4619	1552	2016	1912		5183	808	1803	1062
4705	2336	2124	2238		5179	849	1621	805
4827	2626	2174	2260		4841	782	1692	1051
5091	2577	2916	2247		5799	941	1334	1070
5211	2328	2484	1734		5641	888	2069	978
5664	1240	2596	2122		4444	1147	1673	1142
	2323	2612	2163			978	1664	1046
	2313	2988	2057			931	1420	1218
	1554	2766	2343			1103	1521	1201
	2386	2977	2283			802	1562	1213
	1394	2649	1920			1266	2160	1090
	2536	2886	2217			1003	1776	1184
	2013	3005	2076			872	1601	1031
	2364	2694	1906			847	2294	1104
	1259	2728	2121			1183	1991	1299
	1200	2804	2442			933	2226	1262
	2376	2802	2212			906	2300	1317
	2434	2907	2213			1044	2262	1191
	1673	2967	2394			1295	2082	1289
	1832	2907	2029			1101	2043	1224
	1976	3010	2118			1147	2036	1244
	1986	2893	2017			1197	2494	1461
	2211	3046	1512			1077	2406	1047
	2002	3029	1226			1178	1948	1163
	2513	2944	1448			1193	1774	1169
	1675	3003	2553			1166	2610	1169
	2111	3122	1845			1141	2293	1199
	1602	3274	1805			1133	1693	1211
	2003	2933	2412			1235	2346	1356
	2200	3307	2130			1162	1808	1401
	2282	3088	1353			1282	2037	1125
	2473	2830	2501			1291	2444	1333
	2361	3200	1855			1462	1811	1356
	2241	3247	2124			1235	1632	1303
	2457	3194	1757			1270	2316	1060
	2580	3193	2212			1193	1945	1372
	2414	3139	2145			1327	2122	1481
	2214	3158	1989			1318	2542	1402
	2181	2878	2406			1214	2433	1653
	2534	3251	2251			1271	2197	1404
	2186	3080	2142			1318	2673	1364
	2603	3233	2489			1338	1917	1372
	2320	3170	2381			1467	2402	1443
	2449	2991	2128			1303	2523	1388
	2336	3373	2080			1366	1909	1290
	2250	3237	1767			1476	2507	1145
	2092	4025	2092			1382	2610	1502
	2479	3339	2192			1268	1753	1319
	2219	3028	1653			1333	2866	1180
	2239	3285	2456			1507	2771	1555
	2501	3200	2088			1502	2887	1282
	2684	3331	2151			1473	2932	1491
	2303	3285	2354			1336	2691	1424
	1959	3371	2448			1498	2885	1387
	2230	3375	2206			1442	2306	1370
	2649	3258	2123			1392	2793	1323
	2416	3412	2342			1524	3037	1593
	2398	3562	2551			1514	2589	1744
	2216	3402	2152			1480	3047	1474
	1966	3466	2226			1395	3070	1502
	2453	3580	2354			1554	3114	1513
	2540	3474	2400			1546	3026	1687
	2573	3580	2291			1450	3210	1598
	2412	3713	2652			1553	3209	1884
	2563	3602	1919			1655	3977	1459
	2328	3817	1918			1554	3414	1435
	2395	4329	2317			1593	3812	1537
	2519	4766	2346			1444	5180	1629
	2471		2288			1546		1685
	2382		1780			1675		1236
	2432		2426			1629		1761
	2504		2330			1642		1738
	2568		1781			1498		1418
	2433		2191			1743		1579
	2574		2367			1397		1636
	2366		1861			1618		1416
	2444		2266			1705		1651
	2494		2457			1648		1687
	2486		2162			1692		1525
	2592		2381			1535		1751
	2689		2538			1907		1650
	2461		2294			1807		1612
	2573		1903			1608		1389
	2516		2310			1720		1697
	2512		2219			1726		1547
	2644		2291			1661		1474
	2561		2325			1780		1723
	2559		2711			1669		1935
	2644		2365			1718		1724
	2576		2374			1777		1774
	2567		2627			1740		1943
	2621		2391			1903		1875
	2611		2493			1819		1858
	2606		2271			1814		1744
	2793		2404			2056		1769
	2608		2512			1927		1855
	2739		2400			1669		1737
	2610		2362			1833		1713
	2799		2251			1771		1521
	2711		2295			2017		1830
	2676		2319			2007		1773
	2820					1937
	2654					1844
	2741					1960
	2728					1959
	2612					1961
	2778					2088
	2730					2043
	2800					2090
	2724					1838
	2824					2137
	2805					1972

## Sheet: Figure 5
Figure 5a
Relative fat mass
Day 3
OP50 Alive	MCB Alive	OP50 Inactivated	MCB Inactivated
0.123371	0.12815	0.196141	0.0352722
0.163861	0.169429	0.330128	0.234642
0.312782	0.146736	0.306753	0.240575
0.233255	0.167232	0.565495	0.380376
0.225141	0.172571	0.389414	0.504167
0.290467	0.173724	0.364718	0.343424
0.306524	0.155651	0.725253	0.433914
0.391989	0.188972	0.382612	0.5864
0.371015	0.172344	0.414976	0.330076
0.408451	0.251235	0.394521	0.371607
0.41446	0.202511	0.783729	0.369278
0.41877	0.186058	0.414365	0.33703
0.417055	0.318292	0.55	0.408756
0.484097	0.225169	0.647402	0.471864
0.51879	0.275628	0.424705	0.709077
0.469795	0.247729	0.428861	0.566094
0.592728	0.20479	0.565613	0.44807
0.523618	0.310296	0.6605	0.444697
0.642812	0.245829	0.479107	0.470927
0.659098	0.260023	0.539348	0.620776
0.613439	0.212447	0.603584	0.645885
0.63655	0.205047	1.1322	0.452618
0.953222	0.23581	0.625643	0.505294
0.84982	0.242268	0.615012	0.419817
1.21792	0.330538	0.544227	0.578947
	0.327505	0.51631	0.548566
	0.281951	0.535581	0.543937
	0.268509	0.633481	0.598812
	0.342158	1.21806	0.699182
	0.334194	0.65089	0.547445
	0.298236	0.609798	0.525706
	0.246203	0.75746	0.870562
	0.382646	0.586614	0.563541
	0.274332	0.579556	0.768051
	0.316059	0.998358	0.85633
	0.425402	0.758371	0.87789
	0.351538	0.816244	0.58869
	0.263653	0.71528	0.534151
	0.261981	1.29786	0.537686
	0.418605	0.883628	0.588852
	0.339612	1.08124	0.551512
	0.310838	0.699104	0.539278
	0.326192	1.12817	0.622734
	0.332618	1.35978	0.66494
	0.30501		0.618378
	0.315446		0.579201
	0.351842		0.770063
	0.274153		1.01984
	0.336885		0.639656
	0.385731		0.623405
	0.382003		0.7991
	0.34414		0.713163
	0.327643		0.587475
	0.291754		1.02514
	0.341153		0.776809
	0.343796		0.707477
	0.276863		0.743062
	0.317106		0.596713
	0.355062		0.650248
	0.455346		0.664763
	0.463306		0.598756
	0.344748		0.622814
	0.524138		0.732977
	0.365772		0.746275
	0.434166		0.844366
	0.368624		0.929438
	0.392327		0.836391
	0.520805		1.18668
	0.371415		0.683524
	0.415377		0.687011
	0.510592		0.649091
	0.564706		0.661499
	0.415555		0.654433
	0.688279		0.787879
	0.58583		0.860918
	0.818384		1.19341
			0.721008
			0.749428
			0.79361
			0.883238
			0.796795
			0.810811
			0.972002
Day 9
OP50 Alive	MCB Alive	OP50 Inactivated	MCB Inactivated
0.0754597	0.0813333	0.165388	0.201992
0.29152	0.259847	0.287173	0.222553
0.273142	0.335179	0.335453	0.327789
1.13939	0.325196	0.203249	0.342175
1.06491	0.343941	0.444973	0.22488
0.897371	0.341423	0.39256	0.41791
1.08736	0.440314	0.372486	0.353712
1.04021	0.525015	0.320424	0.334118
1.14059	0.645207	0.654093	0.37452
1.13575	0.465587	0.450629	0.305918
0.994191	0.618	0.316306	0.320911
1.32419	0.572303	0.37322	0.470808
1.07516	0.587769	0.389595	0.54539
	0.484266	0.424782	0.381406
	0.652528	0.298241	0.583615
	0.860088	0.329482	0.538224
	0.748416	0.618352	0.490977
	0.723096	0.342029	0.715166
	0.673503	0.535514	0.545135
	0.595065	0.603655	0.581608
	0.685144	0.486924	0.492023
	0.689122	0.506427	0.463888
	0.662851	0.415791	0.610373
	0.697712	0.49529	0.650689
	0.532285	0.50127	0.48418
	0.765957	0.446953	0.720506
	0.807975	0.980946	0.843301
	0.93623	0.837982	0.873832
	0.621253	0.989153	0.530394
	0.551835	0.529454	0.772937
	0.592687	0.508929	0.625458
	1.04596	0.510067	0.612506
	0.710372	0.465067	0.903396
	0.683787	1.18058	0.591885
	0.634743	0.724717	0.629536
	0.610514	0.379948	0.72833
	0.931361	1.10484	0.912456
	0.668766	0.770996	0.762428
	0.831116	1.03289	0.715122
	1.0985	0.573988	0.987805
	1.05832	0.743277	0.706495
	0.964343	1.13085	0.760801
	1.43451	0.579663	0.802204
	1.14863	0.647633	0.646693
	0.940365	0.939518	0.732673
	0.994004	1.18538	0.973992
	0.95758	1.125	0.908761
		1.11939	0.916058
		0.891583	0.745614
		1.24008	0.771859
		0.856459	0.966313
		0.95448	1.04942
		0.723381	1.07153
		0.789989	0.921765
		0.493937	1.0742
		1.25917	0.994329
		0.820827	0.996857
		0.943761	0.835142
		1.03286	0.846875
		0.950989	0.821393
		0.59336	1.1238
		0.697508	0.887392
		1.31564	0.927212
		1.05153	0.764299
		1.50314	0.833919
		1.01223	0.880423
		1.04894	0.883316
		1.02832	1.03386
		1.00814	1.24801
		0.998405	1.16946
		1.79119	0.74184
		0.648276	1.13569
		1.19981	1.08373
		0.89043	0.911513
		1.35517	1.08246
		0.717795	0.93441
		0.844651	1.07337
		1.58606	0.878903
		1.38606	0.898264
		0.834472	0.893403
		0.897343	0.895537
		1.1887	0.938897
		1.12691	0.90429
		0.985269	1.06398
		1.07241	1.15499
		1.03544	1.07464
		1.14839	1.15168
		1.12617	1.01024
		1.22901	1.12394
		1.12737	1.03371
		1.15583	1.27255
		1.21909	1.48059
		0.914515	1.2878
		1.51994	0.988808
		0.932042	1.27381
		1.44936	1.35302
		1.59536	1.08856
		1.25545	0.996636
		1.23625	1.16975
		1.01574	1.4
		1.01342	1.17236
		1.28132	0.976345
		1.07837	1.01867
		1.01611	1.20883
		1.04978	0.911689
		1.00362	1.28835
		1.0295	1.14595
		1.48577	1.12146
		0.99027	1.00815
		1.158	1.0177
		1.47023	1.20923
		1.22333	1.16409
		0.993777	1.08314
		1.72967	1.22122
		1.17194	1.24973
		1.39282	1.35518
		1.39637	1.02107
		1.33839	1.00335
		1.46095	1.07853
		1.2493	1.16308
		1.34656	1.20629
		1.67481	1.35316
		1.07021	1.37646
		1.65673	1.27685
		1.44725	1.2798
		1.52793
		1.46194
Day 15
OP50 Alive	MCB Alive	OP50 Inactivated	MCB Inactivated
0.172332	0.217481	0.678489	0.133956
0.289222	0.196102	0.928299	0.115723
0.657126	0.308071	0.89957	0.167239
1.52365	0.593832	0.589725	0.309443
1.49349	0.472097	1.23756	0.311142
1.76545	0.601384	1.63564	0.483071
1.58649	0.756173	1.27677	0.353117
1.78966	0.495964	0.734765	0.697587
1.5825	0.883842	1.08034	0.527086
1.7395	0.583333	1.20236	0.43114
1.77716	0.584447	1.58592	0.482857
1.83612	0.635978	1.41459	0.458259
1.72513	1.03304	1.89766	0.548271
1.81649	1.13097	1.40497	0.876026
1.78264	1.0799	1.69097	0.5659
1.81892	0.725599	1.61676	0.508937
1.82929	0.678599	1.72539	0.534956
1.86741	0.726426	1.31927	0.541611
1.8271	0.82689	1.5624	0.721453
1.76112	1.56774	1.53621	0.595193
	0.845028	1.57006	0.597319
	0.86684	1.38487	0.682061
	1.30051	1.55495	0.610755
	0.847443	1.49143	0.64827
	1.47848	1.68667	0.805729
	0.826893	1.5738	0.701849
	1.04521	1.51448	0.753854
	0.919628	1.71863	0.833683
	1.78475	1.71884	0.76049
	1.8775	1.69009	0.67199
	0.955387	1.70021	0.745479
	0.937141	1.64087	0.755535
	1.39151	1.63869	0.71721
	1.32424	1.67561	0.853622
	1.25405	1.62259	0.830973
	1.24824	1.70895	0.873575
	1.13885	1.64084	1.16997
	1.2992	1.65269	1.44943
	1.05094	1.7123	1.23066
	1.58209	1.69364	0.703094
	1.25628	1.65022	0.987534
	1.70724	1.57728	1.01274
	1.38342	1.76611	0.760365
	1.27727	1.57393	0.874648
	1.2397	1.68588	1.39024
	1.14962	1.84664	0.759696
	1.21898	1.63813	1.03612
	1.32084	1.61996	0.908192
	1.22344	1.65748	1.11269
	1.16783	1.66959	0.909584
	1.25352	1.6999	0.959441
	1.36947	1.69126	1.03972
	1.40028	1.87978	0.859518
	1.2206	1.66841	0.922701
	1.43001	1.77078	0.975724
	1.20207	1.6876	0.8409
	1.3681	1.7265	0.879462
	1.30012	1.8325	1.01363
	1.37714	1.64038	1.04904
	1.44889	1.71301	1.23713
	1.57792	1.39255	1.04541
	1.33925	1.69242	0.999544
	1.51645	1.87847	1.33757
	1.50424	1.74581	0.901059
	1.34826	1.80187	1.06753
	1.25708	1.73281	1.04277
	1.46591	1.77139	0.964741
	1.73252	1.74459	0.930147
	1.54395	1.74963	1.04805
	1.33598	1.81829	1.10316
	1.46606	1.79191	1.00043
	1.48999	1.72515	0.918463
	1.61372	1.81981	1.08922
	1.83316	1.79083	1.07233
	1.47737	1.73939	1.02506
	1.43504	1.80743	1.00708
	1.42596	1.79804	1.06285
	1.52736	1.75465	0.927979
	1.44206	1.83731	1.28765
	1.59064	1.74928	1.30083
	1.54906	1.56757	1.0833
	1.47717	1.89635	1.07758
	1.51963		1.10708
	1.57725		1.4382
	1.55469		1.07626
	1.51358		1.12446
	1.48364		1.47614
	1.57008		1.2136
	1.48796		1.12505
	1.63398		1.43686
	1.58347		1.18094
	1.56055		1.09076
	1.5716		1.25763
	1.53434		1.16212
	1.48903		1.10284
	1.64527		1.22406
	1.58142		1.49396
	1.62361		1.25931
	1.64013		1.32041
	1.57148		1.28721
	1.63491		1.27742
	1.63697		1.10439
	1.5885		1.26892
	1.63432		1.27928
	1.65329		1.15721
	1.62686		1.30113
	1.64688		1.25311
	1.65541		1.39014
	1.54816		1.31905
	1.66449		1.2699
	1.60277		1.35292
	1.68544		1.3768
	1.57449		1.46202
	1.6363		1.45098
	1.66442		1.48512
	1.58617
	1.68651
	1.64684
	1.65762
	1.74579
	1.66127
	1.69963
	1.66143
	1.70888
	1.67422
	1.71266
